# Supplementary material for: Synthesis and Biological Activity Characterization of Novel 5-Oxopyrrolidine Derivatives with Promising Anticancer and Antimicrobial Activity
Source: Pharmaceuticals (Basel). 2022 Aug 6;15(8):970. doi: 10.3390/ph15080970 (PMC9415606; doi:10.3390/ph15080970)
Supplement: Supplementary file 1 [file pharmaceuticals-15-00970-s001.zip]

Archive with 1 entries (1 files):
- pharmaceuticals-1825710-supplementary.pdf
